# Supplementary material for: Further Developments towards a Minimal Potent Derivative of Human Relaxin-2
Source: Int J Mol Sci. 2023 Aug 11;24(16):12670. doi: 10.3390/ijms241612670 (PMC10454739; doi:10.3390/ijms241612670)
Supplement: Supplementary file 1 [file ijms-24-12670-s001.zip]

Archive with 1 entries (1 files):
- ijms-2524231-supplementary.pdf
